# Supplementary material for: The opportunistic intracellular bacterial pathogen Rhodococcus equi elicits type I interferon by engaging cytosolic DNA sensing in macrophages
Source: PLoS Pathog. 2021 Sep 2;17(9):e1009888. doi: 10.1371/journal.ppat.1009888 (PMC8443056; doi:10.1371/journal.ppat.1009888)
Supplement: S1 Table — Positive and negative fold change are separated into tabs. Column A indicates the gene name. Column B indicates the p-value of the average of uninfected compared to R. equi-infected macrophages. Column C indicates the average fold change of uninfected vs infected macrophages. Columns D-F indicate individual fold change values for infected macrophages compared to the mean of uninfected macrophages. (XLSX) [file ppat.1009888.s006.xlsx]

## Sheet: Positive FC
Feature ID	EDGE test: Raw_Uninf vs Raw_Requi, tagwise dispersions - P-value	EDGE test: Raw_Uninf vs Raw_Requi, tagwise dispersions - Fold change	EDGE test: Uninf_All vs Requi_repA, tagwise dispersions - Fold change	EDGE test: Uninf_All vs Requi_RepD, tagwise dispersions - Fold change	EDGE test: Uninf_All vs Requi_RepE, tagwise dispersions - Fold change
Csf3	3.2427e-82	651.136	719.781	607.886	678.708
Il1a	1.65075e-89	646.014	670.566	535.666	772.012
Il1b	4.65523e-66	249.569	274.97	181.528	300.311
Lif	4.96603e-52	213.52	219.165	237.729	193.039
Cxcl2	2.91641e-76	199.604	198.209	215.923	186.533
Edn1	2.89394e-23	189.335	206.644	219.395	157.554
Hbegf	1.6492e-15	36.0104	36.0758	41.7299	31.1178
Ccl7	2.36541e-10	35.0572	38.89	29.1892	38.4577
Acod1	3.48407e-95	32.1049	32.9039	23.8855	39.8441
Flrt3	0.000488299	31.5248	32.5271	35.4344	29.2061
Ifnb1	6.0139e-08	31.0672	31.1053	30.4254	33.035
Nos2	7.07086e-19	29.8221	28.5911	17.8704	43.7103
Socs3	1.12951e-75	28.9721	29.1211	26.278	31.8312
Nfkbiz	5.4134e-43	28.3365	26.9834	31.2604	27.1003
Ccl22	4.13789e-09	28.1454	28.1386	22.8027	34.4277
Il10	0.00195317	26.7775	26.6187	33.2217	22.6538
Bcl2a1a	1.20242e-07	26.1148	30.8931	20.7443	27.7371
Gm11843	0.00390633	26.0112	20.4643	37.0902	22.7259
Ccl4	1.88396e-158	25.2972	25.7856	20.592	29.7196
Mir155hg	2.12733e-09	24.7552	25.1642	23.5825	26.2256
Olr1	9.59809e-07	24.492	23.1239	26.8606	24.4959
Gm18445	4.63667e-16	23.7179	23.4185	29.2092	18.911
Rsad2	2.55331e-68	22.7804	21.6006	13.5017	33.4929
Ccl3	7.48239e-274	22.2556	22.8322	19.5812	24.5194
Cxcl10	1.47398e-54	21.9977	20.8007	13.4936	31.9689
Tnf	1.10094e-78	21.4861	21.5325	20.1075	22.9816
Hcar2	8.01965e-22	20.6797	20.2718	18.6803	23.3949
Ptgs2	1.06198e-73	20.665	21.0039	19.283	21.9057
Ccl2	7.77521e-65	20.6512	20.3112	16.109	25.7403
Ifit1	4.18412e-68	19.6736	19.1231	11.7831	28.336
Cxcl3	0.0156252	19.1046	24.0691	18.1438	16.7527
Phlda1	4.23317e-30	15.846	16.3414	17.0602	14.2862
Ifit3b	1.48197e-17	15.1427	14.9927	9.03463	21.6464
Csf1	2.10948e-05	14.8375	14.7819	11.9531	18.2088
Tnfaip3	9.29955e-23	14.3725	13.8686	15.1458	14.2558
Plk2	4.06395e-132	14.2675	14.229	15.2779	13.3954
Csrnp1	5.4874e-09	14.2322	13.4023	16.2647	13.2725
Gbp5	0.000976605	13.9739	13.0268	7.40086	22.0265
Fosb	1.10438e-05	13.9427	12.4492	20.6725	9.00803
Ifit2	3.21552e-54	13.9401	13.4789	7.21535	21.2908
Ccrl2	7.33301e-24	13.8895	13.6559	13.9206	14.2409
Ifit3	8.46199e-54	13.8469	13.8956	8.4358	19.3596
Socs1	7.21038e-11	13.7911	14.3758	9.79787	17.4442
Zc3h12a	1.89567e-42	13.6628	13.7721	14.1625	13.1727
Myc	6.10874e-26	13.5412	12.9509	16.0119	11.7793
Gprc5a	1.18442e-22	13.0763	12.7037	15.9734	10.6637
Cd69	0.0312503	13.0452	12.9626	7.44048	19.6307
Pim1	1.13408e-87	12.9606	12.5593	14.255	12.1602
Mx1	2.62304e-10	11.8744	12.0659	5.90755	17.8721
Mx2	1.31937e-18	11.8713	11.5605	8.49924	15.7148
Clec2d	5.7609e-06	11.8411	11.5783	9.05601	15.1738
Dusp5	9.65318e-55	11.7709	11.915	13.6929	9.7844
Il27	0.000274674	11.279	10.7257	8.38062	15.0486
Cmpk2	9.24874e-37	10.9469	10.4976	5.96841	16.5015
Maff	1.06005e-19	10.8019	10.5463	12.7599	9.19099
Ppfia3	0.011719	10.6662	11.1542	10.4226	10.7981
Gbp2b	2.50567e-07	10.6073	9.86559	5.93342	16.2445
Gadd45b	6.95552e-71	10.4578	10.4862	11.1375	9.82531
Gpr84	9.6062e-77	10.14	10.086	10.0011	10.4127
Ifit1bl2	0.00390633	9.97255	10.0075	7.43071	12.8612
Traf1	4.78467e-17	9.89988	10.1267	10.4461	9.22135
Mtmr7	0.00183112	9.61736	10.0848	10.086	8.92761
Gm13450	0.0214847	9.55885	12.8829	7.10333	9.02076
Pdpn	0.00183112	9.55587	9.87209	9.4253	9.61914
Tnfrsf1b	5.88866e-115	9.09791	8.95964	8.55375	9.85196
Osm	1.07357e-11	9.01464	8.64883	10.1791	8.3087
Bcl6b	0.00781262	8.79389	10.4174	7.18421	9.11157
Kdm6b	1.71394e-11	8.55517	8.31275	10.745	6.68184
Marcksl1	8.02528e-65	8.41744	8.82677	7.67074	8.81694
Rgs16	0.00022219	8.11111	8.64346	7.05936	8.78342
Nlrp3	2.14216e-64	8.07359	8.07202	8.12596	8.08373
Ifi47	1.95876e-05	8.02846	8.13647	4.34414	11.7664
Irf4	0.000518825	7.94741	8.06151	8.70083	7.23511
Stx11	4.22673e-07	7.89801	7.48171	8.93951	7.37124
Dusp2	3.25238e-10	7.41242	7.96917	8.11201	6.22491
Pde4b	0.00022218	7.28609	6.96851	7.81809	7.18978
Cd274	6.14714e-13	7.26889	6.82144	5.3179	9.75781
Pou2f2	6.11386e-07	7.23223	7.35474	6.65353	7.78236
Gbp2	1.10419e-06	7.19798	6.7957	4.19257	10.7252
Procr	6.26144e-14	7.10202	7.09351	7.81804	6.45355
Atf3	3.15513e-115	6.86535	7.0889	6.60327	6.95436
Batf2	0.00418106	6.84498	7.07382	3.65544	9.96272
Egr1	6.84939e-23	6.83005	6.33101	8.71655	5.48365
Plaur	1.53948e-90	6.79862	7.01438	6.65431	6.77672
Malt1	6.0452e-22	6.78085	6.55056	7.06186	6.78459
Ifi209	0.011719	6.77374	7.00162	3.42017	10.0943
Pdgfb	6.02323e-86	6.72766	6.57833	7.54473	6.10221
Irf1	4.76739e-16	6.67622	6.33136	4.47477	9.30121
Ccl5	4.91441e-16	6.46222	6.85982	5.74815	6.83881
Saa3	0.00341807	6.44416	6.35975	5.65467	7.45369
Tmem171	6.32248e-15	6.40151	6.10545	6.82043	6.33238
Ier3	4.77436e-146	6.32419	6.40673	6.36617	6.24359
Irgm2	3.18336e-15	6.31119	6.23986	4.36569	8.40075
Bcl2a1d	1.4328e-107	6.27718	6.47836	5.57473	6.82853
Egr2	4.49774e-07	6.26085	6.3151	7.06892	5.46016
Dusp1	2.58368e-17	5.88837	6.00382	6.95097	4.74823
Il1rn	1.99368e-47	5.86607	6.02267	5.36785	6.25178
Plpp3	0.0214847	5.82443	5.67346	6.60869	5.31675
Gbp3	2.15155e-07	5.76468	5.5944	3.91781	7.85855
Adora2b	8.22697e-08	5.75409	5.86891	5.67757	5.77255
Hilpda	3.19523e-34	5.70455	5.71217	6.31334	5.1251
Cd83	2.99752e-84	5.59978	5.66355	5.88665	5.28634
Cdc42ep2	5.502e-10	5.518	5.30686	5.88574	5.40886
Hivep3	0.000278448	5.49177	5.40705	5.68006	5.45902
Isg15	1.33767e-34	5.46768	5.35722	4.14599	6.94793
Fabp4	2.42842e-51	5.43075	5.75886	5.18512	5.38814
Errfi1	4.11138e-07	5.42684	5.14214	6.19219	4.99411
Mustn1	1.85793e-06	5.25672	5.89812	5.40154	4.51858
Slfn2	2.7043e-28	5.24603	5.27633	5.03471	5.46533
Apol9a	4.01973e-12	5.21426	5.36803	3.66742	6.66477
Chst11	0.000104366	5.19801	5.46627	4.79472	5.39693
Nod2	0.00418106	5.18849	4.85049	3.94046	6.86803
A530040E14Rik	0.0224614	5.18267	5.96735	3.17688	6.51256
Gm26809	1.18141e-06	5.16898	5.26999	4.95555	5.33359
Igtp	1.86415e-06	5.15087	5.59478	3.41522	6.50795
Zc3h12c	3.46236e-08	4.93772	4.82792	5.23714	4.79068
Src	3.72091e-13	4.89098	5.03138	4.9943	4.68539
Nfkbia	7.26692e-108	4.85905	4.71905	5.25165	4.63766
Cd40	9.05991e-11	4.82379	5.10008	3.79797	5.62189
Fas	2.45813e-05	4.8187	5.08771	3.9014	5.524
Cflar	2.40724e-13	4.80171	4.52161	5.04214	4.87951
Gbp7	4.17649e-05	4.76354	4.4612	2.88895	7.0094
Ikbke	4.4168e-07	4.76002	4.73083	4.2476	5.3507
Rapgef2	4.41405e-07	4.72357	4.52094	4.89269	4.80052
Gm8995	4.78997e-13	4.70745	4.58	3.4669	6.12545
Trim34b	0.00753813	4.70692	4.84361	2.57096	6.7902
Stk40	1.52948e-17	4.7038	4.79926	4.71434	4.63337
Slc15a3	1.61559e-17	4.6984	4.2809	4.32831	5.52793
Serpinb9b	0.000535993	4.67114	4.67351	4.93039	4.46212
Gdf15	0.039063	4.67001	4.76943	5.37767	3.94764
Rps6ka2	3.12268e-09	4.65959	4.82453	4.26286	4.93399
Rab11fip1	7.01686e-05	4.62565	4.46553	5.24606	4.20878
Clec4e	5.43339e-109	4.6073	4.6293	4.24257	4.98565
Parp14	2.21548e-13	4.60263	4.36965	3.13539	6.35338
Bcl2a1b	1.74702e-103	4.59938	4.639	4.36828	4.82519
Slfn5	3.4069e-13	4.56164	4.46555	3.20089	6.06781
Ell2	2.37315e-11	4.49827	4.33836	4.81677	4.37408
Osgin2	4.69551e-13	4.49078	4.6074	4.60735	4.2914
Cdk5r1	0.0385748	4.487	4.95387	5.50364	3.07015
Rnf19b	7.92893e-32	4.47591	4.35059	4.50039	4.60973
Trim21	1.06931e-07	4.46358	4.53133	2.96254	5.94934
Zfp36	1.07091e-17	4.36926	4.2484	4.53545	4.35615
Gm20186	0.000117137	4.34408	5.06629	4.02279	3.9858
Dcbld2	2.83267e-07	4.27152	4.03371	4.27364	4.54586
Slfn8	3.99566e-08	4.26584	4.21433	2.96292	5.66866
Gm5431	0.00753813	4.23308	4.11722	2.50692	6.14643
Tagap	0.000326761	4.21591	4.47245	3.82728	4.39528
Ifi204	3.70776e-12	4.21272	4.13713	3.16259	5.38173
Ppp1r15a	1.33748e-12	4.20295	4.03916	4.99419	3.60191
Fam46c	0.0224614	4.18167	3.82437	4.05594	4.73187
Slc31a2	7.7759e-17	4.14325	4.14093	3.782	4.54135
Pla2g5	0.0043561	4.13469	4.4735	3.35051	4.63479
Mmp9	0.00260849	4.13085	4.50536	2.8185	5.12714
Zbtb32	1.45691e-08	4.1214	3.9793	4.60832	3.80697
Ptpre	9.38549e-06	4.11955	3.89586	4.65367	3.84325
Cpd	1.61344e-22	4.11736	3.93353	4.03929	4.41124
Itga5	6.29297e-48	4.10012	3.92748	4.62274	3.77535
Il13ra2	2.06678e-06	4.09159	4.00875	3.72856	4.5773
Jag1	5.64847e-06	4.07985	3.63845	5.2918	3.33718
4930430E12Rik	2.4509e-11	4.02849	3.75867	3.91743	4.44356
Slc11a2	4.79932e-13	4.02689	3.99011	3.95577	4.1666
Rgs1	7.6472e-17	4.02205	4.00424	4.44172	3.64649
Nfkb1	4.62144e-25	3.99606	3.97608	3.9183	4.12366
Serpinb6b	7.4314e-10	3.98952	4.09209	4.1495	3.75674
Slpi	0.0127262	3.96549	4.14002	4.33128	3.47308
Jdp2	1.36602e-29	3.95084	3.93207	4.3583	3.58685
Nr4a1	0.00409175	3.91668	3.58085	5.30401	2.89768
Irgm1	3.85671e-15	3.91174	3.88466	2.84557	5.04413
Mafk	2.35862e-11	3.90719	3.68727	3.95575	4.10971
Helz2	8.45263e-09	3.88738	3.75551	3.16348	4.78185
Serpinb9	1.23697e-06	3.85136	3.90588	3.60316	4.07994
Ampd3	3.36485e-06	3.82623	4.02258	3.88574	3.6019
Trim13	0.0385748	3.81162	3.40859	4.5775	3.50064
Ifi211	1.49988e-05	3.78266	3.39997	2.76548	5.22761
Tlr2	2.5156e-51	3.75113	3.59699	3.64547	4.03912
Tnip1	5.97204e-33	3.74967	3.90923	3.71197	3.65394
Spryd7	4.21859e-13	3.74337	3.83695	3.61288	3.80924
Oasl1	7.50729e-26	3.73205	3.73838	2.95855	4.5314
Gm4070	8.42514e-06	3.67408	3.44998	2.44622	5.17011
Gfod1	4.89791e-06	3.65675	3.8706	3.6207	3.50905
Zbp1	0.00250396	3.64342	3.23696	2.76064	4.98112
Map3k8	0.035157	3.62281	3.63378	3.02077	4.26637
Ndrg1	2.53575e-27	3.62264	3.9361	3.687	3.26833
Serpine1	1.80941e-06	3.61206	3.76459	4.00787	3.08925
Odc1	1.63321e-28	3.612	3.69174	3.53655	3.63285
Rpph1	0.035157	3.60988	4.58339	3.82703	2.45859
Rasgef1b	3.07209e-06	3.60388	3.50447	3.18678	4.1551
Daxx	3.22168e-15	3.59514	3.56134	2.71043	4.54849
Gm7993	2.82071e-78	3.56161	3.68148	3.56509	3.46226
Ccr1	0.0212713	3.55877	3.59165	3.64112	3.48706
Plagl2	1.0509e-08	3.55184	3.62772	3.31526	3.74204
Oas1b	0.00143775	3.5466	3.71737	2.79124	4.17245
Plau	2.02168e-48	3.538	3.21153	4.07938	3.34535
Arntl	2.11538e-05	3.53713	3.48856	3.55208	3.60108
Traf5	0.0106483	3.52397	3.93525	3.37262	3.30143
Arg2	0.035157	3.51253	3.8334	3.43033	3.31825
Ccl9	3.58314e-50	3.51195	3.50138	3.23149	3.82968
Rn7sk	0.00373288	3.508	3.26126	3.60827	3.69067
Usp18	2.56136e-15	3.50028	3.48583	2.52326	4.52393
Ehd1	2.45262e-49	3.49714	3.51814	3.50231	3.49527
Apol9b	0.0106502	3.48551	3.68857	2.27387	4.54171
Fosl1	6.02538e-12	3.47867	3.62933	3.96987	2.85748
Pmepa1	4.90241e-06	3.46855	3.17739	3.99561	3.25836
Bcar3	1.30945e-12	3.44681	3.23565	3.41018	3.72181
Dusp16	0.00409059	3.41582	3.31448	3.71579	3.2507
Ifih1	1.23701e-05	3.41551	3.36738	2.60991	4.30554
Jarid2	0.00211207	3.35571	3.21465	3.65572	3.22711
Myo10	3.44091e-11	3.34264	3.33203	3.51801	3.20132
Dusp4	3.43045e-44	3.30515	3.18576	3.70118	3.04868
Glrx	1.00306e-26	3.29095	3.25877	3.36741	3.26947
Nfkbib	8.22326e-15	3.28332	3.3622	3.27165	3.23969
Rcan1	2.49013e-14	3.25273	3.22784	3.70344	2.8466
Rel	4.76921e-05	3.24087	3.19236	3.32676	3.23007
Tnfsf9	9.51927e-14	3.20764	3.18097	3.40167	3.06207
Nfkbid	4.02486e-11	3.17421	3.33251	3.22001	2.99233
Ifi207	7.87588e-26	3.16499	2.96231	2.77713	3.78237
Micall2	0.00334056	3.15318	3.25274	3.29378	2.94109
Samd9l	3.63374e-11	3.15228	3.04359	2.49359	3.94963
Ifi202b	1.88028e-21	3.13544	3.06042	2.52776	3.8454
Slc7a11	1.61023e-10	3.13422	3.21542	3.12978	3.08034
Acp5	0.00938191	3.12799	3.2907	3.06001	3.06424
Sqstm1	1.79474e-47	3.12376	3.33328	3.13901	2.91889
Igf2bp2	8.28578e-06	3.10614	3.1432	2.9884	3.21246
Ifi203	0.000540502	3.08291	2.82187	2.38854	4.07273
Dcstamp	2.42511e-22	3.06585	3.25564	2.96189	3.00165
Stat2	1.74226e-05	3.05162	2.98407	2.0602	4.14437
Tnfaip2	2.55411e-32	3.03864	3.06899	2.96506	3.10366
Gm20559	2.2131e-06	3.03234	2.98924	2.52001	3.61631
Phldb1	0.000101734	3.02041	2.84112	3.48695	2.75461
Noct	0.0266514	3.02017	2.9559	3.37812	2.75553
Cpeb4	4.34146e-07	3.0114	2.96961	3.24368	2.84203
Ralgds	0.000236845	2.99812	2.92424	3.01395	3.08113
Nfkb2	1.61369e-16	2.99767	2.92112	3.01146	3.08218
Tor3a	2.99403e-27	2.99258	2.99982	2.60837	3.39405
Rhbdf2	5.87474e-09	2.98868	2.99459	2.85739	3.13749
Dtx3l	1.73198e-06	2.98587	2.90334	2.32459	3.75923
Tmem2	0.0125767	2.95352	2.62586	3.25971	3.00217
Trex1	3.79143e-08	2.94599	4.14655	1.36398	3.3524
Ticam1	0.000177061	2.9407	2.87837	3.45582	2.50773
Gm29094	0.0308846	2.93598	2.46721	2.41636	3.96367
Slfn4	2.50227e-16	2.9339	2.88191	2.2487	3.69723
Ripk2	4.61518e-09	2.90973	2.95608	2.62208	3.17497
Pdgfa	7.83757e-05	2.90129	3.07541	3.08204	2.56699
Coq10b	6.69644e-07	2.87399	2.72223	3.19181	2.72755
Xaf1	0.000413405	2.85729	2.81973	2.45286	3.32674
Akap13	3.94483e-05	2.85601	2.70108	3.0586	2.82982
Fabp3	0.000722873	2.85098	2.7284	2.73082	3.1193
Rsbn1	1.98694e-05	2.84831	2.77335	3.06477	2.72738
Rai14	5.19171e-08	2.8478	2.73892	2.72704	3.10036
Apbb2	0.00257614	2.83849	2.67933	2.77398	3.0885
Srxn1	6.96271e-32	2.7957	2.97277	3.043	2.38759
Rn7s2	5.93939e-07	2.74778	3.37275	2.67356	2.21481
Calcrl	8.67398e-07	2.74731	2.78226	2.5556	2.92624
Sdc4	5.50615e-32	2.74604	2.75024	2.77783	2.72885
Rtp4	9.44406e-13	2.73686	2.82254	2.24426	3.16744
Isg20	0.00512358	2.7314	2.6953	1.97757	3.55202
Junb	1.57013e-51	2.72837	2.70023	2.95576	2.54607
Tnfrsf12a	2.14328e-14	2.72748	2.63042	3.09748	2.47105
Cxcl16	2.12705e-10	2.72128	2.7109	2.58584	2.8881
Gm20056	2.74577e-22	2.70161	2.79191	2.82737	2.50282
Oasl2	0.00141478	2.69993	2.66214	1.92773	3.5395
St3gal1	1.27643e-08	2.67285	2.59717	2.72514	2.71569
Znfx1	9.45782e-10	2.67193	2.6316	2.01723	3.39256
Map4k3	0.000340365	2.67024	2.53212	2.788	2.71139
Mcoln2	9.60807e-07	2.66575	2.66633	2.55041	2.80142
Mndal	1.64439e-05	2.65587	2.64226	2.47312	2.87417
AC114645.5	0.0107086	2.65368	2.86758	2.32791	2.79114
Casp4	0.000168217	2.65047	2.53768	2.54319	2.89283
Herpud1	2.63629e-09	2.65007	2.60218	2.9694	2.39516
Zswim4	0.000590312	2.64771	2.64789	3.07361	2.23878
Dot1l	3.6314e-07	2.63296	2.44868	3.11256	2.35366
Ercc6	0.00247388	2.61338	2.47074	2.90364	2.48551
Furin	3.5958e-07	2.6112	2.55782	2.68083	2.61385
Rhob	0.00210209	2.60528	2.89888	2.61951	2.31703
Stat5a	0.00434554	2.60339	2.68622	2.52325	2.62284
Cebpd	1.04299e-05	2.5965	2.65626	2.00717	3.15068
Ets2	1.20965e-19	2.59136	2.6216	2.527	2.64408
Trim30a	2.80314e-07	2.57678	2.49595	1.9207	3.33912
Ahnak2	0.00127415	2.56814	2.45031	2.85247	2.42009
Zfand5	1.31202e-06	2.56318	2.51479	2.9155	2.27517
Denr	1.39525e-16	2.56131	2.51896	2.58692	2.59608
3110043O21Rik	0.000210422	2.55653	2.46306	2.77174	2.45307
Tiparp	1.0339e-05	2.5525	2.48982	2.59838	2.58833
Icam1	4.86988e-11	2.54046	2.51385	2.40584	2.7212
Sdc1	5.04574e-10	2.53495	2.61134	2.67398	2.33597
Nfkbie	0.000362067	2.52126	2.4009	2.65135	2.53055
Tbc1d9	0.0161701	2.51481	2.50538	2.62247	2.43785
Gm43796	7.41962e-07	2.50858	2.17964	3.61127	1.7467
Slc4a7	0.00012849	2.50609	2.47369	2.54076	2.52272
Fam46a	0.0161731	2.50451	2.55226	1.84004	3.14925
Mdm2	1.40948e-14	2.49686	2.37633	2.90511	2.22364
Tm4sf19	6.21561e-13	2.49352	2.55095	2.55385	2.39253
Gm42641	0.00221153	2.4923	1.5753	3.10708	2.81389
Abhd1	0.0139031	2.4873	2.31309	2.6785	2.49045
Btg1	5.5588e-16	2.48417	2.40728	2.85849	2.20116
Hspa1b	0.00542995	2.48409	3.00424	2.16049	2.30805
Grap	1.84453e-09	2.47664	2.46889	2.49501	2.48363
Bhlhe40	2.22388e-10	2.47359	2.45003	2.8818	2.10292
Srgn	5.37082e-29	2.47156	2.63383	2.30589	2.49272
Rgl1	1.57123e-07	2.45252	2.3641	2.541	2.4699
5730508B09Rik	0.00382548	2.44628	2.49909	2.04879	2.81405
Irak2	3.88215e-05	2.42583	2.40367	2.20914	2.68487
Rnf213	2.66437e-08	2.42528	2.32508	1.75615	3.21853
Gsap	0.0115547	2.42282	2.40175	2.21176	2.67708
Tmem26	0.00092352	2.42181	2.37088	2.36092	2.55315
Gch1	2.91601e-08	2.41803	2.42236	2.25511	2.5955
Plk3	0.00268624	2.41789	2.43925	2.60528	2.22641
Enpp4	0.00320964	2.41193	2.30569	1.82237	3.13297
Parp10	0.000446824	2.39586	2.31649	1.80402	3.09137
Arl5c	0.00322523	2.39218	2.62536	1.97788	2.59458
Lilr4b	2.8787e-21	2.39167	2.32973	2.47921	2.38227
Evi2a	5.94573e-08	2.38246	2.39413	2.18976	2.58233
Itpkb	0.000189611	2.37991	2.28622	2.56483	2.30539
Hck	1.56167e-15	2.3766	2.40118	2.12317	2.62431
Akap2	2.77656e-05	2.37262	2.22177	2.52873	2.3843
Lcp2	1.95073e-10	2.3596	2.39108	2.19349	2.51232
Jak2	0.00131079	2.35488	2.43274	2.05096	2.60156
Rassf4	5.57984e-07	2.34059	2.39437	1.94341	2.70427
Piezo1	1.26117e-09	2.33618	2.35514	2.32574	2.34422
Fndc3a	0.000270377	2.32349	2.17349	2.18575	2.63078
Ddx58	8.04896e-05	2.32122	2.24798	1.85908	2.87847
Ptprj	3.36892e-05	2.29258	2.22436	2.27383	2.39693
Slc20a1	6.31208e-11	2.28694	2.38699	2.28813	2.20124
Zdhhc18	0.000190698	2.27573	2.35339	2.3724	2.117
Bcl2l11	0.0166485	2.27564	2.38955	2.28443	2.17075
Itgav	0.000225958	2.26932	2.22997	2.40009	2.19374
Trafd1	1.22114e-05	2.26627	2.21003	1.77727	2.83283
Ext1	0.0295212	2.26296	2.25022	2.16829	2.39054
Tmbim1	0.035773	2.26125	2.34425	2.31415	2.14398
Mir22hg	0.00944994	2.26123	1.94902	2.81492	2.03427
Znrf1	0.0114023	2.26089	2.10197	2.30795	2.3912
Slc2a1	7.39886e-18	2.25286	2.30724	2.11267	2.35534
Micall1	0.00318084	2.25215	2.14709	2.58497	2.03921
Bcl2l1	9.29907e-07	2.24955	2.33814	2.02823	2.39999
Lilrb4a_1	3.64089e-64	2.23372	2.15994	2.29531	2.26114
Actg1	4.82155e-33	2.22072	2.25856	2.0951	2.32434
Relb	0.00220513	2.2199	2.22811	2.29972	2.14795
Pcdh7	1.42765e-07	2.21526	2.14053	2.29245	2.22829
Insig1	2.33875e-05	2.20731	2.13239	2.23448	2.27124
Klf6	3.33582e-10	2.20244	2.06466	2.41621	2.14073
Vegfc	0.000541784	2.20149	2.12775	1.99485	2.5006
Sowahc	0.0288973	2.20007	2.09467	2.28772	2.23561
Vegfa	0.00106495	2.18836	2.16295	2.43428	1.98205
Rabgef1	0.00459113	2.18792	2.16952	2.36164	2.048
Smim3	9.35803e-05	2.18695	2.27086	2.13701	2.16897
Pip5k1a	3.5088e-06	2.17875	2.12585	2.35599	2.06869
Stx6	0.0227096	2.17239	2.23785	2.08117	2.21593
Aff1	0.000300641	2.16762	2.10844	2.19349	2.21691
Cd44	3.39595e-24	2.1657	2.15382	2.15643	2.20199
B3gnt2	0.00944751	2.16564	2.09523	1.88287	2.53879
Arhgap25	0.0161585	2.15393	2.21425	2.14218	2.12216
Slc7a8	0.00371816	2.13887	2.11371	1.9594	2.36157
Arhgap22	0.0044747	2.13774	2.10566	2.20609	2.11729
Agpat4	0.000740802	2.13627	2.23598	2.07852	2.1101
Smox	0.000146907	2.12953	2.28122	1.91119	2.21284
Rab20	0.0186987	2.12369	2.27958	2.07851	2.02916
Slfn10-ps	0.00518804	2.11611	2.13123	2.07517	2.1583
C3ar1	9.26729e-06	2.11097	1.99305	1.96306	2.39394
Plek	3.01877e-28	2.10815	2.10241	2.01248	2.22504
Ifrd1	1.90233e-11	2.1015	2.09584	2.29184	1.92978
Birc3	0.0259881	2.10116	2.04376	2.10791	2.16856
Pnp	6.17238e-08	2.10093	2.08299	1.86168	2.37525
Igsf6	0.000497749	2.09719	1.96079	1.9764	2.37162
Cd80	0.00246652	2.09354	2.10857	2.11339	2.07402
Myo1e	5.04822e-08	2.08935	2.08965	2.05361	2.13984
Papd7	0.000169416	2.08508	2.02624	1.75899	2.48848
Cdkn1a	1.17694e-26	2.08111	2.103	2.09122	2.06327
Flnb	6.01039e-06	2.07756	2.07929	2.02743	2.14121
Gna13	1.17652e-09	2.07191	1.98697	2.23898	2.00323
n-R5-8s1	1.03608e-06	2.06871	2.37708	2.196	1.64327
Parp9	0.000478087	2.06829	2.03605	1.63787	2.55022
Ldlr	0.000475805	2.06699	1.94889	2.15084	2.11621
Zfp703	0.0336525	2.05926	2.16234	2.48626	1.54117
Stat1	0.000142661	2.05593	1.99284	1.597	2.59742
Slc39a14	0.0145239	2.05134	2.03023	2.09024	2.04902
Mrpl52	4.87322e-15	2.04661	2.06541	2.00126	2.08767
Oas2	0.000128544	2.04647	1.9449	1.81217	2.39982
Tap1	0.00268024	2.04352	1.93687	1.50819	2.70616
Ap1s3	0.000452687	2.04324	2.16509	1.81264	2.1683
Gadd45a	0.0154149	2.04267	2.15668	2.00086	1.98602
Rybp	0.0099109	2.04011	2.06428	2.13772	1.93273
Fam214b	0.0385854	2.03921	1.96538	2.2097	1.95756
Plekho2	4.63709e-09	2.03897	2.11301	1.99845	2.0197
Pip5k1b	0.000737981	2.03045	2.01547	1.9439	2.14763
Rn7s1	0.0105125	2.02243	1.9471	2.00192	2.13429
Pdlim7	0.0336461	2.01601	2.10966	2.02941	1.92436
Phf11b	0.00467878	2.01231	1.97553	1.41386	2.66826
Dhrs9	1.6373e-07	2.0119	1.92902	2.10651	2.01391
Hipk2	0.00595923	2.00469	1.92931	2.12907	1.96999
Fem1b	0.000452457	2.00342	1.9554	2.16535	1.90281
Txnrd1	2.08467e-21	1.99395	2.0852	1.96777	1.94239
Stk10	4.95224e-05	1.98404	2.02778	1.94105	1.99761
Btg2	0.0385856	1.98393	2.01836	2.15657	1.7907
Zyx	0.0135618	1.97931	2.13911	1.80447	2.01001
Sp140	0.0152251	1.97532	1.89108	1.58641	2.46739
Blcap	0.000833882	1.9696	2.02799	2.15375	1.7393
Gas2l3	0.000136777	1.96619	1.94867	2.09426	1.8686
Sod2	1.01807e-06	1.96605	1.99037	1.81216	2.11075
Phf11d	0.00281943	1.96587	2.04891	1.54467	2.32185
Rhoc	5.7808e-23	1.96315	1.94707	1.91318	2.0433
Eif2ak2	6.4253e-05	1.96167	1.91957	1.54223	2.44131
Sash1	0.015216	1.96165	1.85435	2.18933	1.85448
Rap1b	1.52268e-22	1.9586	1.95544	1.94943	1.98456
Irf9	0.0052707	1.95498	2.02032	1.75379	2.10675
Tgm2	3.44741e-08	1.9545	1.98372	1.85579	2.03843
Hk2	0.000423381	1.95227	1.91223	1.84309	2.11674
Ier5	0.000378137	1.94903	1.94767	2.08719	1.82494
Pxn	3.85995e-05	1.94687	1.97392	1.89724	1.98356
Stk38l	0.0436793	1.94596	1.85407	2.04954	1.94896
Kpna3	8.91828e-07	1.94089	1.88183	1.96472	1.98985
Etv3	0.00162096	1.94073	1.88161	1.78179	2.17469
Dhx58	0.000545401	1.92888	1.8881	1.58525	2.3306
Sat1	6.44071e-11	1.91987	1.89889	1.91222	1.96203
Cdc42ep4	0.00609137	1.90254	1.8551	2.15725	1.7071
Ndel1	0.00108105	1.89805	1.88593	2.04316	1.77743
Arap1	0.000104681	1.8979	1.90441	1.91978	1.88274
Ptpn23	0.000565638	1.89092	1.79178	2.02295	1.87091
Cd180	1.00859e-05	1.88503	1.85	1.95753	1.86036
Clec4d	2.83325e-17	1.87991	1.94119	1.86437	1.84694
Car13	0.00247	1.87286	1.92385	1.69747	2.01209
B4galt5	6.60254e-06	1.8728	1.90714	1.7738	1.95135
Atp2b1	1.98777e-06	1.87205	1.83728	1.91925	1.8725
Dtx4	0.000581355	1.86363	1.89189	1.84456	1.86775
Eaf1	1.57267e-10	1.86091	1.82976	1.96624	1.79885
Gm11425	0.000267248	1.85598	1.84903	1.97822	1.75274
Rnf114	7.81758e-05	1.85157	1.87747	1.55711	2.13581
Gm29284	0.00172184	1.85004	1.9301	1.62282	2.01216
Rc3h1	0.03649	1.84821	1.75309	2.0826	1.72108
Stim2	0.0117514	1.84765	1.77027	1.81482	1.97213
Rab12	0.000642102	1.84227	1.78874	1.85854	1.89279
Ccnl1	0.00559483	1.83706	1.69948	1.92289	1.90212
Gm6548	0.00810689	1.83394	1.83686	1.51753	2.1637
St6galnac4	0.00325705	1.8261	1.81868	1.89383	1.77832
Zfas1	0.00355505	1.82555	1.88408	1.78172	1.82409
Sik3	0.00975244	1.82549	1.83957	1.83935	1.81066
Gm28661	3.20671e-15	1.81036	1.72258	2.06844	1.65114
Zcchc2	0.0206366	1.80734	1.71	1.71747	2.00922
Syk	0.000293268	1.80673	1.73522	1.86221	1.83542
Il7r	4.32945e-05	1.79394	1.66043	1.98664	1.7463
Slc25a37	0.0107138	1.79283	1.72862	1.84315	1.81962
Slc41a2	0.0364859	1.79033	1.73597	1.89114	1.75653
Ifi35	4.73555e-05	1.78914	1.71954	1.63863	2.02357
Glipr1	6.5707e-10	1.78707	1.77161	1.88323	1.71794
Rassf8	0.00559252	1.78397	1.82951	1.90876	1.62504
Spty2d1	0.0332743	1.78116	1.74371	1.87369	1.73867
Erdr1	6.70103e-07	1.7805	1.80892	1.99774	1.54508
Slfn9	0.0365093	1.78003	1.74893	1.3327	2.27599
Mcl1	8.27744e-23	1.7797	1.6817	1.88786	1.78132
Cdk6	0.0096256	1.77608	1.74377	1.76581	1.83174
Plscr1	0.0481078	1.77459	1.78858	1.81214	1.7358
Vmp1	2.56045e-05	1.7732	1.83391	1.77758	1.72014
Aig1	0.0296331	1.76963	1.75851	1.82515	1.73773
Mtmr14	0.00171928	1.76859	1.76364	1.71718	1.83802
Tubb6	1.18523e-17	1.76674	1.76803	1.9268	1.61607
Trim56	0.0329183	1.76309	1.71661	1.48155	2.10695
Fam53c	0.0221629	1.75908	1.6861	1.61052	1.99521
Ppfibp1	0.00325441	1.75906	1.76393	1.7259	1.80019
Sap30	1.19352e-09	1.75772	1.73889	1.64804	1.89953
Pik3ap1	1.59389e-08	1.75137	1.73756	1.71683	1.81224
Pik3r5	1.3249e-07	1.75041	1.72214	1.74605	1.7954
Ifi44l	2.65596e-05	1.74956	1.7393	1.42608	2.0986
Fyb	0.00550493	1.74918	1.6693	1.71516	1.87635
Sertad1	0.00269633	1.74843	1.7461	1.81324	1.6978
Notch2	0.00507609	1.74122	1.73121	1.81065	1.69367
Abhd17c	0.0032221	1.74094	1.80261	1.67815	1.75469
Myadm	0.0112688	1.74076	1.72263	1.62448	1.88884
Fgfr1op	0.0481079	1.74056	1.66923	1.78913	1.77612
Ogfr	0.000120569	1.73845	1.67673	1.55863	1.99419
Basp1	6.89677e-16	1.73761	1.63751	1.68485	1.90349
Stap1	0.00108616	1.73323	1.71247	1.53483	1.96661
Irf7	9.70953e-08	1.73264	1.71414	1.43105	2.06758
Pde1b	0.0357437	1.73225	1.60484	2.00187	1.60095
Hspa5	2.48509e-56	1.72839	1.75504	1.71701	1.72492
Sp110	0.0465473	1.7255	1.65848	1.46689	2.06656
Fnbp1l	0.00106198	1.72412	1.71826	1.60951	1.85785
Sema4d	1.88547e-05	1.72408	1.6152	1.74255	1.82694
Pde2a	0.00286748	1.72294	1.77532	1.78802	1.6168
Slc11a1	0.000471656	1.71664	1.74099	1.70286	1.71813
Gramd1a	0.0320784	1.71596	1.71499	1.67455	1.77125
Lrp12	0.0104307	1.71521	1.64947	1.68811	1.82098
Mrpl53	0.0323372	1.71509	2.99149	-1.00835	1.17439
Ppp4r2	0.0094158	1.71272	1.76858	1.67444	1.70745
Mllt11	0.0161342	1.71238	1.75361	1.72769	1.66778
Zeb2	0.0296345	1.71092	1.62742	1.6661	1.85261
Akna	0.0397714	1.70967	1.76	1.71098	1.67032
Fam129b	2.06454e-15	1.70752	1.68888	1.7525	1.69261
Yrdc	0.000681595	1.70441	1.72205	1.77689	1.62551
Slc3a2	1.18829e-08	1.69974	1.72565	1.76183	1.62278
Prdx1	8.00697e-29	1.69833	1.83259	1.63374	1.64014
Pim3	0.0149737	1.69553	1.7357	1.76842	1.59374
Gdpd1	0.0431257	1.694	1.78006	1.56485	1.75021
Ifi44	9.66253e-05	1.69356	1.69709	1.43475	1.96304
Pmp22	1.73292e-11	1.69315	1.6805	1.74599	1.66423
Cebpb	4.47323e-14	1.69304	1.69054	1.74358	1.65619
Adar	0.00119996	1.68879	1.65576	1.42699	1.99812
Cyp51	0.0207189	1.68861	1.71949	1.74245	1.61534
Mapkapk2	7.80679e-15	1.6867	1.64058	1.69495	1.73636
Anxa7	0.00424052	1.67824	1.7222	1.60582	1.719
Vma21	0.033165	1.67781	1.66665	1.54932	1.83082
Oas1g	0.00018097	1.67631	1.65108	1.57419	1.81646
Tmem185b	0.00300013	1.67616	1.72989	1.6363	1.67419
Gm26917	3.12245e-06	1.67519	1.58245	1.78665	1.66757
Wfdc17	0.00766215	1.67443	1.50063	1.79819	1.7362
Top1	0.017332	1.67381	1.69986	1.75939	1.57323
Actn1	3.75112e-06	1.67321	1.65343	1.70431	1.67333
Clcn7	0.00666235	1.67219	1.61343	1.65352	1.76198
Tes	1.94912e-05	1.66523	1.70762	1.65182	1.64772
Srfbp1	0.00640155	1.66407	1.62241	1.75637	1.62457
Msmo1	0.0144981	1.66271	1.66057	1.72316	1.61575
Lgals9	0.000126069	1.65934	1.65641	1.35182	1.98422
Il2rg	0.000163213	1.65786	1.63895	1.68723	1.65878
Rgs2	0.000492074	1.65218	1.65246	1.66839	1.64708
Sept11	0.00484549	1.65162	1.65137	1.61973	1.69571
Eif1	5.60561e-15	1.65016	1.66595	1.68288	1.6126
Parp12	0.00213627	1.64744	1.6371	1.35033	1.9693
Skil	0.049996	1.64264	1.55085	1.81712	1.57077
Ezr	0.00251159	1.64008	1.6677	1.68899	1.57446
Rnf149	4.27134e-09	1.6392	1.59812	1.69203	1.6385
Tor1aip2	0.015886	1.63725	1.60891	1.44547	1.87094
Degs1	5.43927e-06	1.6249	1.63761	1.66296	1.58495
Usb1	0.0251614	1.6247	1.62215	1.44804	1.81716
Mapk6	0.000659857	1.62225	1.60375	1.74377	1.52952
Cldnd1	0.0354213	1.62107	1.64351	1.65561	1.57528
Bcl10	0.0251527	1.60709	1.6173	1.66614	1.54866
Riok3	0.00134957	1.60448	1.5765	1.63034	1.61774
Cndp2	1.95894e-10	1.60364	1.62518	1.62905	1.56738
Tm9sf4	0.0400563	1.60217	1.62667	1.52216	1.66974
Ptpn22	0.00150267	1.60216	1.56804	1.70991	1.53893
Hif1a	0.00378411	1.59383	1.58831	1.58277	1.6217
Tjp2	0.033603	1.59377	1.58613	1.67971	1.52609
Hmgcs1	0.0356442	1.58695	1.58831	1.59922	1.58451
Gabarapl1	5.93812e-05	1.5862	1.59507	1.64354	1.53041
Gm11808	0.0161304	1.57993	1.17735	1.90809	1.66471
Dhps	0.015999	1.57649	1.65171	1.58472	1.50367
Gm10029	0.0179709	1.57448	1.47726	1.62884	1.62851
Polr3d	0.0178772	1.57289	1.5564	1.59635	1.5769
Pea15a	0.00197847	1.57195	1.63886	1.53672	1.5512
Car2	3.00278e-05	1.57095	1.78986	1.42245	1.51157
Jund	2.0963e-05	1.56438	1.57355	1.59349	1.53662
Eif6	9.13343e-06	1.5627	1.54227	1.62864	1.5275
Erbin	0.0298736	1.56045	1.55911	1.63105	1.5016
Slc6a8	0.000984977	1.56004	1.52314	1.70096	1.46579
Zc3hav1	0.000577137	1.5599	1.57533	1.42796	1.68837
Cd52	1.88352e-06	1.55754	1.67993	1.42701	1.57697
Dhrs3	0.0331602	1.55687	1.50596	1.48373	1.6929
Abi1	0.00397687	1.55617	1.57333	1.53161	1.57458
Slc39a1	1.83359e-06	1.55425	1.59504	1.46885	1.61014
H3f3b	9.09582e-23	1.55223	1.60782	1.52582	1.53364
Flrt2	0.0298862	1.5518	1.54722	1.36277	1.75817
Clic4	2.771e-08	1.54862	1.56512	1.49587	1.59593
Dock10	0.0262686	1.54134	1.47463	1.49833	1.66271
Vasp	3.56247e-10	1.53627	1.58563	1.4255	1.60899
Eif4e	0.000630028	1.53604	1.5109	1.66329	1.44357
Ctsl	0.000184295	1.53489	1.54614	1.54327	1.52575
Abcc1	0.020437	1.52698	1.55217	1.46142	1.57853
Lasp1	5.38562e-06	1.52534	1.5368	1.52079	1.52894
C130026I21Rik	0.0441312	1.52469	1.50256	1.34653	1.73756
Gtpbp4	0.0324898	1.52425	1.54144	1.55578	1.48588
Swap70	0.00705321	1.51985	1.50351	1.51985	1.5469
Abr	0.000582289	1.51569	1.48358	1.45615	1.61857
Eea1	0.0213824	1.51561	1.52108	1.48517	1.55147
Sept9	0.011046	1.51385	1.53854	1.49499	1.51865
Rapgef1	0.0204357	1.5136	1.47349	1.57563	1.50193
Ccdc86	0.0208607	1.51243	1.48256	1.39425	1.67237
Slc24a5	0.00179736	1.50994	1.5487	1.4472	1.54478
Tgfb1	3.0715e-07	1.50566	1.49773	1.48987	1.53995
Kpna4	0.0450221	1.50555	1.52077	1.48561	1.52098
Ptpn12	0.0112844	1.5034	1.49993	1.52957	1.49096
Psmd8	5.55807e-07	1.50296	1.49274	1.54471	1.48145
Eif1a	3.57212e-05	1.50066	1.50964	1.50934	1.49323

## Sheet: Negative FC
Feature ID	EDGE test: Raw_Uninf vs Raw_Requi, tagwise dispersions - P-value	EDGE test: Raw_Uninf vs Raw_Requi, tagwise dispersions - Fold change	EDGE test: Uninf_All vs Requi_repA, tagwise dispersions - Fold change	EDGE test: Uninf_All vs Requi_RepD, tagwise dispersions - Fold change	EDGE test: Uninf_All vs Requi_RepE, tagwise dispersions - Fold change
S1pr1	0.00072865	-6.78605	-6.22891	-6.98065	-7.27048
Cbx6	0.00738548	-6.26308	-8.06987	-8.70064	-4.17128
Smad6	0.0214847	-6.24619	-6.88747	-6.56869	-5.5269
Tmem86a	0.035157	-4.53631	-4.46829	-4.88991	-4.30029
Mafb	0.000511429	-3.77791	-3.89868	-3.75218	-3.67623
Rnf144b	0.00334073	-3.4776	-3.282	-4.30848	-3.05604
Kbtbd11	0.000610526	-3.14402	-2.98147	-2.91616	-3.61
Abcg1	1.33139e-09	-3.12502	-3.02465	-3.77617	-2.72495
Jade1	0.0266511	-3.02335	-2.95128	-2.8797	-3.25928
St6gal1	0.0414508	-2.99302	-3.25709	-2.90713	-2.83946
Rassf2	0.0413906	-2.97634	-2.83636	-3.22521	-2.88839
Slc40a1	0.00702598	-2.89665	-2.50879	-3.47437	-2.84961
Fam105a	3.43257e-05	-2.85937	-2.96886	-2.81533	-2.78426
Nectin1	0.00434591	-2.84921	-2.66273	-2.75714	-3.16368
1810011H11Rik	0.00339486	-2.80814	-2.60758	-3.01605	-2.81674
Ung	0.00512094	-2.77945	-2.49118	-2.5596	-3.46744
Frmd4b	0.0414507	-2.76837	-2.83186	-3.14391	-2.41578
Tmem51	0.0192045	-2.76398	-2.61646	-3.03799	-2.6623
Neurl1b	0.0414505	-2.75053	-2.75338	-2.67343	-2.82145
Sap18b	0.00601876	-2.75037	-3.84092	-4.78591	-1.59974
Shb	0.0347517	-2.74833	-2.81884	-2.7262	-2.69389
Fam13c	0.0125765	-2.73008	-2.60533	-2.6608	-2.93712
E2f2	0.0433626	-2.70196	-2.86472	-2.5819	-2.66521
Slc16a12	0.0107087	-2.64403	-2.24217	-2.65856	-3.18702
Id3	1.73867e-08	-2.61115	-2.64306	-2.397	-2.81275
Samd1	0.000151679	-2.57087	-2.49213	-2.39149	-2.86165
Tfap4	0.00951443	-2.51849	-2.28482	-2.6096	-2.68674
Sesn1	0.0357735	-2.45264	-2.12037	-2.74342	-2.57165
Slc43a2	0.00131055	-2.43849	-2.31691	-2.44376	-2.5531
Wdhd1	0.0139031	-2.4324	-2.46516	-2.27957	-2.55861
Zfp710	2.77846e-05	-2.40848	-2.38446	-2.84041	-2.09522
Klhl6	0.000643006	-2.39359	-2.52091	-2.38446	-2.27362
Susd3	0.00960286	-2.3469	-2.3295	-2.21501	-2.50273
Zfp36l2	1.84824e-13	-2.31715	-2.4466	-2.02217	-2.53898
Lyl1	5.05059e-06	-2.27488	-2.02463	-2.48873	-2.34808
Sgsh	0.0428638	-2.27162	-2.47037	-2.30765	-2.06247
Rere	0.00264784	-2.25478	-2.33958	-2.36716	-2.06819
Slc25a45	0.00538939	-2.24588	-2.27671	-2.04565	-2.43968
Cdkn2c	0.00109096	-2.24408	-2.47579	-2.12179	-2.15374
4930579G24Rik	0.0137736	-2.23697	-2.26574	-2.45739	-2.01766
Mbp	0.000911126	-2.22656	-2.25959	-2.31059	-2.1056
Tmem154	0.011028	-2.21615	-2.14905	-2.48558	-2.04513
Rasa3	0.00371777	-2.21379	-2.15753	-2.01094	-2.52185
Fam89b	0.0114031	-2.21275	-2.38486	-1.99903	-2.28077
Snx24	0.0227101	-2.1911	-2.36925	-2.22271	-2.00025
Ccne2	0.0276218	-2.16567	-2.23235	-2.10457	-2.15254
Fli1	0.0161591	-2.16513	-2.25756	-2.25509	-1.99195
Spsb2	0.0186987	-2.16261	-2.34575	-1.89455	-2.29754
Fbxo5	0.0012339	-2.15484	-2.08163	-2.12101	-2.2572
Slco4a1	2.46311e-13	-2.15389	-2.18363	-2.13799	-2.12647
Rnf166	0.0471488	-2.14272	-2.60687	-2.16285	-1.79507
Lfng	0.00296812	-2.12751	-1.9779	-2.25422	-2.15617
Tlr4	0.00118255	-2.11696	-2.13346	-2.43116	-1.84986
Patz1	0.0410597	-2.10804	-2.13626	-2.09696	-2.08072
Arrb1	0.00409762	-2.10788	-2.09023	-2.198	-2.0289
Nfam1	0.000241823	-2.10328	-2.0475	-2.49942	-1.8468
Gmnn	1.5866e-05	-2.06979	-2.11587	-1.91122	-2.19106
Ankle1	0.0471475	-2.0652	-2.03196	-1.75758	-2.54255
Tgfbr2	0.00386921	-2.06051	-2.09595	-2.22858	-1.87452
Clspn	0.0436802	-2.04971	-2.10698	-1.9357	-2.1057
Tbc1d16	0.017611	-2.03152	-2.22394	-1.92919	-1.95474
Plxdc1	0.0199223	-2.01986	-1.86761	-2.28214	-1.94242
Slc37a2	0.00184436	-2.01977	-2.03772	-1.94805	-2.06534
Ccne1	0.0135617	-2.01418	-1.95106	-1.87034	-2.2485
Tlr13	0.0099111	-2.01184	-1.89678	-2.30086	-1.87714
Gins3	0.00362958	-1.99136	-2.11424	-1.80472	-2.07378
Arhgef39	0.0294091	-1.98729	-1.84396	-2.02833	-2.09627
Cdca7	0.00713644	-1.97563	-1.93365	-1.93198	-2.05475
Marveld1	0.0112061	-1.95194	-1.83829	-1.95954	-2.05948
Atad2	0.00104751	-1.94208	-2.01659	-1.94428	-1.85903
Stx2	0.0199219	-1.93622	-2.00575	-1.85611	-1.94164
Pcyox1	0.0199226	-1.93076	-1.98368	-1.96181	-1.84108
Apobec1	1.02025e-14	-1.92382	-1.9625	-2.04494	-1.77087
Msh6	0.00505844	-1.91072	-2.00062	-1.88154	-1.84467
Sirpa	2.08333e-12	-1.8808	-1.86055	-2.07646	-1.72404
Ttc7	0.0401122	-1.87748	-1.82098	-1.88986	-1.91341
Gm26532	0.00322433	-1.87165	-2.08343	-1.67269	-1.89336
Tnfaip8l2	0.000170604	-1.86731	-1.89965	-2.32658	-1.52696
Sipa1	0.00559429	-1.85247	-1.89796	-1.803	-1.84742
Rgs14	0.0445243	-1.84203	-1.859	-1.90425	-1.75757
Tk1	0.00740495	-1.84103	-1.89926	-1.71121	-1.9166
Id1	0.00145117	-1.83275	-1.68525	-2.41907	-1.57577
Cdca2	0.0332747	-1.8149	-1.83904	-1.74481	-1.85441
Itga4	2.71178e-08	-1.80444	-1.82995	-1.85478	-1.72155
Ap5b1	0.0204161	-1.80049	-1.70689	-2.09415	-1.64786
Ccdc181	0.0332802	-1.79129	-1.80851	-1.66111	-1.91265
Tor4a	0.00424451	-1.78952	-1.80803	-1.96855	-1.61432
Cdc25b	0.00389739	-1.78942	-1.75133	-1.85936	-1.74998
Klc4	0.00870913	-1.78143	-1.67704	-1.79978	-1.86714
Arhgap45	0.000319546	-1.77611	-1.82362	-1.80949	-1.68926
Pex11b	0.0272499	-1.77546	-1.6992	-1.8602	-1.76305
Ccdc85b	0.0245927	-1.76086	-1.69145	-1.77267	-1.81213
Cenpf	0.0431247	-1.75199	-1.7081	-1.82529	-1.7162
Cerk	0.00240531	-1.75063	-1.85479	-1.69133	-1.70361
Uhrf1	0.000334978	-1.74042	-1.75139	-1.61672	-1.86003
Midn	0.021514	-1.73224	-1.68121	-1.6945	-1.81701
Txnip	4.62225e-09	-1.72377	-1.69076	-2.0125	-1.52286
Pimreg	0.00485618	-1.71149	-1.6701	-1.80172	-1.65821
Nceh1	0.000936322	-1.71061	-1.78353	-1.62271	-1.7226
Aurkb	0.00259475	-1.70955	-1.68421	-1.67083	-1.76603
Pdxk	0.0025229	-1.69937	-1.73919	-1.63524	-1.71652
2510009E07Rik	0.0173342	-1.69599	-1.67152	-1.84542	-1.57998
Klf10	0.0309454	-1.68572	-1.65745	-1.60377	-1.79789
Cdk2	0.0499938	-1.67937	-1.61274	-1.70293	-1.71599
Retreg2	0.000625669	-1.67457	-1.65669	-1.64473	-1.71317
Rpp25l	0.0139501	-1.67398	-1.74442	-1.68646	-1.58741
Erf	0.0499963	-1.66975	-1.82345	-1.4512	-1.77818
1700017B05Rik	0.035423	-1.66117	-1.74297	-1.52019	-1.73043
Rpa2	0.0158761	-1.65967	-1.68528	-1.61743	-1.66732
Ubr7	0.0331622	-1.64809	-1.70271	-1.64378	-1.59085
Cdca7l	0.0247723	-1.64422	-1.60059	-1.60695	-1.72062
Scd2	5.89723e-06	-1.64052	-1.59636	-1.71252	-1.60623
Haus4	0.0475962	-1.63979	-1.7419	-1.54774	-1.63122
Plekhm1	0.0336033	-1.6265	-1.70382	-1.65145	-1.52393
Orc5	0.0423624	-1.6258	-1.67722	-1.64777	-1.54741
Rassf3	0.0423626	-1.62293	-1.57482	-1.70055	-1.58843
Hs6st1	0.0150923	-1.60577	-1.60721	-1.65754	-1.54557
Cebpa	0.0108051	-1.59491	-1.52644	-1.53018	-1.73592
Gpd1l	0.0450383	-1.58386	-1.5477	-1.63783	-1.55863
Inpp5d	0.0315015	-1.58136	-1.63913	-1.54885	-1.54919
Trim59	0.0377204	-1.56983	-1.55012	-1.5431	-1.60808
Neat1	1.37516e-09	-1.56583	-1.58149	-1.38471	-1.76925
Gclc	0.00103853	-1.56454	-1.49903	-1.55358	-1.63717
Atp6v0d2	0.0377241	-1.55003	-1.75659	-1.45619	-1.46273
Kif11	0.0275777	-1.54019	-1.57322	-1.53385	-1.50482
Anln	0.00942059	-1.52986	-1.49736	-1.60744	-1.48022
Mcm2	0.00265815	-1.52677	-1.44277	-1.50054	-1.64078
Gnpda1	0.0135493	-1.52666	-1.50976	-1.5388	-1.52157
Dok1	0.0089809	-1.52566	-1.44154	-1.61032	-1.52408
Nusap1	0.048496	-1.5222	-1.48762	-1.58585	-1.48703
Hmgcl	0.0331582	-1.52115	-1.61855	-1.49493	-1.4496
Lrrc75a	0.0463003	-1.51981	-1.47215	-1.49471	-1.58806
Fcgr3	0.0289161	-1.51882	-1.65434	-1.4023	-1.51112
Ccna2	0.00304356	-1.51715	-1.52368	-1.5407	-1.47806
Chaf1a	0.0289119	-1.51122	-1.50101	-1.50305	-1.51993
Shtn1	0.0281624	-1.50617	-1.4847	-1.62639	-1.41204
Bub1b	0.00690134	-1.50545	-1.49714	-1.56249	-1.45041
Plk1	0.00158022	-1.50545	-1.4674	-1.57846	-1.4654
